# Supplementary material for: Combining field performance with controlled environment plant imaging to identify the genetic control of growth and transpiration underlying yield response to water-deficit stress in wheat
Source: J Exp Bot. 2015 Jul 15;66(18):5481–92. doi: 10.1093/jxb/erv320 (PMC4585424; doi:10.1093/jxb/erv320)
Supplement: Supplementary Data [file supp_erv320_jexbot148254_file001.xlsx]

## Sheet: final
		Trait	QTL	Chr	LOD threshold	Confidence Interval			Position (cM)	LOD Score	Additive Effect	R2 (%)
	Well watered, 2010 (apw10)	Biomass	QBio.apw10-2B2	2B2	2.9	tPt-4602	-	wmc0264	15.9	4.2	1.7	2
		Biomass	QBio.apw10-3A3	3A3	2.9	tPt-6949	-	wPt-2866	26.6	3.1	1.5	3
		Biomass	QBio.apw10-6A	6A	2.9	tPt-0877	-	wPt-9690	54.1	3.1	1.4	4
		Harvest Index	QHar.apw10-2B2	2B2	3.3	wmc0154	-	gwm0429	94.4	6.4	-0.02	3
		Single Grain Weight	QSgw.apw10-4A.1	4A	3.1	wPt-0162	-	wPt-7924	32.7	4.6	0.01	6
		Single Grain Weight	QSgw.apw10-4A.2	4A	3.1	tPt-9400	-	wPt-2909	55.2	3.4	0.01	4
		Single Grain Weight	QSgw.apw10-6A	6A	3.1	wPt-5264	-	wPt-2563	66.2	5.6	0.01	2
		Single Grain Weight	QSst.apw10-1A	1A	3	wPt-4676	-	wPt-6709	24.8	4.7	-0.26	5
		Single Grain Weight	QSst.apw10-1D	1D	3	wPt-7215	-	wPt-7711	2	3.6	0.2	3
		Single Grain Weight	QSst.apw10-2B	2B	3	wmc0154	-	gwm0429	88.5	9.5	0.3	9
		Grain number/spike	QGns.apw10-2B2.1	2B2	3.5	tPt-4602	-	wmc0264	88.2	3.81	2.57	4
		Grain number/spike	QGns.apw10-3A3	3A3	3.5	tPt-6949	-	wPt-0714	45.2	3.5	2.89	1
		Grain weight	QGwp.apw10-2B2	2B2	3	tPt-4602	-	wmc0264	12.5	6.31	0.84	12
		Grain weight	QGwp.apw10-6A	6A	3	wPt-0959	-	wPt-7599	72	3.93	0.57	2
		Spike number	QSnp.apw10-4A	4A	2.4	wPt-8967	-	wPt-0764	116.5	2.8	0.23	4
		Spike number	QSnp.apw10-5B.1	5B	2.4	wPt-8132	-	gwm0540	12.3	3.21	-0.25	5
		Spike number	QSnp.apw10-5B.2	5B	2.4	gwm0540	-	wPt-8163	22.3	3.76	-0.27	4
		Spike number	QSnp.apw10-6A	6A	2.4	wPt-9690	-	wPt-7599	71.2	3.21	0.26	1
		Stem weight	QSte.apw10-6A	6A	2.8	tPt-0877	-	wPt-5264	54	3.4	1.1	4
		Tiller number	QTil.apw10-5B	5B	2.3	wPt-3026	-	wPt-8163	21.6	2.7	-0.2	3
		Tiller number	QTil.apw10-6A	6A	2.3	wPt-9690	-	wPt-7599	71.4	2.7	0.3	4
		Tiller number	QTil.apw10-6B	6B	2.3	gbm0150	-	barc0235	64.6	2.6	0.2	3
		Yield	QYie.apw10-4A	4A	3.5	wPt-8967	-	wPt-0764	117.3	4	0.5	6
		Yield	QYie.apw10-6A	6A	3.5	wPt-0959	-	wPt-7599	71.9	3.5	0.4	5
	Water deficit, 2010 (apd10)	Biomass	QBio.apd10-2A	2A	3	wPt-8464	-	wPt-8407	138.3	3.4	0.8	5
		Biomass	QBio.apd10-2B	2B	3	wmc0154	-	gwm0429	75	4.2	1	1
		Biomass	QBio.apd10-4A	4A	3	wPt-3729	-	wPt-0764	117.4	7.7	1.1	11
		Heading Time	QHea.apd10-2B	2B	3.2	wmc0154	-	gwm0429	88.3	23.7	4.4	16
		Heading Time	QHea.apd10-6A	6A	3.2	tPt-0877	-	wPt-2563	62.4	3.9	1.6	2
		Harvest Index	QHar.apd10-4B2.1	4B2	3.2	wPt-9824	-	wPt-1931	23.6	3.6	0.01	4
		Harvest Index	QHar.apd10-4B2.2	4B2	3.2	wPt-1931	-	gwm0149	39.4	3.7	0.02	6
		Single Grain Weight	QSgw.apd10-4A	4A	3	wPt-0162	-	wPt-7939	14	5.2	-0.01	1
		Single Grain Weight	QSst.apd10-4A	4A	3.1	wPt-9860	-	wPt-1362	86.4	4.7	0.1	4
		Single Grain Weight	QSst.apd10-4B	4B	3.1	wPt-9824	-	gwm0149	37.6	3.1	-0.1	4
		Grain number/spike	QGns.apd10-2A	2A	3.2	gwm0448	-	wPt-8596	33.3	3.2	-2.3	5
		Grain number/spike	QGns.apd10-2B	2B	3.2	tPt-4602	-	wmc0264	15.7	5.6	3.1	9
		Grain number/spike	QGns.apd10-3A	3A	3.2	wPt-2866	-	wPt-1923	54.5	6.9	3.3	10
		Grain weight	QGwp.apd10-2A	2A	3.1	wPt-8464	-	wPt-8328	136.3	4.4	0.3	3
		Grain weight	QGwp.apd10-2B	2B	3.1	wPt-1140	-	wPt-3755	193.4	4.2	0.4	6
		Grain weight	QGwp.apd10-3A3	3A3	3.1	wPt-1652	-	wPt-1923	55.5	3.3	0.3	4
		Grain weight	QGwp.apd10-3B	3B	3.1	wPt-5522	-	wPt-1867	6.1	3.8	-0.4	5
		Grain weight	QGwp.apd10-4A	4A	3.1	wPt-2909	-	wPt-3729	95.7	8.3	0.6	14
		Grain weight	QGws.apd10-2B	2B	2.9	gwm0186	-	wPt-0510	217.9	4.6	0.1	4
		Grain weight	QGws.apd10-4A	4A	2.9	wPt-3150	-	wPt-3729	101.6	4.7	0.1	5
		Spike number	QSnp.apd10-2A	2A	3.3	wPt-8464	-	wPt-8328	138.6	3.9	0.1	4
		Spike number	QSnp.apd10-4A	4A	3.3	wPt-3150	-	wPt-5935	98.8	4.6	0.1	5
		Spike number	QSnp.apd10-4B2	4B2	3.3	gwm0149	-	wmc0349	87.7	4.3	0.1	6
		Spike number	QSnp.apd10-5B	5B	3.3	gwm0540	-	wPt-8163	35.9	5.2	0.2	2
		Stem weight	QSte.apd10-4A	4A	3	wPt-3729	-	wPt-0447	117.4	5.6	7.7	6
		Tiller number	QTil.apd10-3B	3B	3.1	wPt-0688	-	wmc0307	103.1	3.4	-0.1	4
		Tiller number	QTil.apd10-4B2	4B2	3.1	wPt-6209	-	wPt-5996	91.7	4.3	0.1	4
		Tiller number	QTil.apd10-5B	5B	3.1	wPt-8132	-	wPt-3289	19.5	4.8	-0.1	4
		Yield	QYie.apd10-2A	2A	2.8	wPt-8464	-	wPt-8407	136.3	4.3	0.4	5
		Yield	QYie.apd10-2B	2B	2.8	wPt-1140	-	wPt-3755	193.6	4.2	0.4	7
		Yield	QYie.apd10-3A3	3A3	2.8	wPt-1652	-	wPt-1923	55.5	3.3	0.3	4
		Yield	QYie.apd10-3B	3B	2.8	wPt-5522	-	wPt-7961	6.1	3.8	-0.3	4
		Yield	QYie.apd10-4A	4A	2.8	wPt-2909	-	wPt-3729	95.7	8.3	0.5	12
	Well watered, 2011 (apw11)	Biomass	QBio.apw11-7A	7A	3.7	BE425120A_Ta_2_1	-	CAP11_c298_250735	152.6	3.7	0.9	6
		Grain weight	QGra.apw11-2A	2A	2.9	Ex_rep_c66709_65042923	-	Ex_rep_c69799_68761171	59.9	3.6	-0.5	14
		Grain weight	QGra.apw11-7A	7A	2.9	Ex_rep_c67286_65825610	-	Ex_c24796_34049469	152.4	4.1	-0.5	13
		Heading Time	QHea.apw11-2B	2B	3.6	PpdD1	-	JG_c609_370792	51.4	4.6	-1.4	14
		Heading Time	QHea.apw11-3B	3B	3.6	Ex_c284_548711	-	Ex_c16569_25082760	134.1	3.6	-1.4	14
		Harvest index	QHar.apw11-5A	5A	1.9	Ex_c35398_43558614	-	Ex_c11951_19164786	113.4	3	-0.02	5
		Harvest index	QHar.apw11-5B	5B	1.9	Ex_c1599_3050573	-	Ex_c17928_26697183	122.1	2	0.02	11
		Grain number/plant	QGep.apw11-7A	7A	3.4	Ex_c24796_34049469	-	CAP11_c298_250735	152	3.6	-11.3	4
		Grain number/spike	QGns.apw11-2B	2B	2.5	Ex_c34419_42734849	-	Ex_rep_c72569_70908990	130.9	4.5	-3.2	19
		Grain number/spike	QGns.apw11-4A	4A	2.5	Ex_c26776_36003586	-	Ra_rep_c70233_67968353	45.2	6.1	-3.7	24
		Grain number/spike	QGns.apw11-6B	6B	2.5	BE497701B_Ta_2_1	-	Ex_c31660_40421566	59.5	4.3	0.3	15
		Grain number/spike	QGns.apw11-7A	7A	2.5	Ex_c9971_16412615	-	CAP11_c298_250735	142.5	3.4	2.5	11
		Spike number/plant	QSnp.apw11-1B	1B	2.9	CAP7_c4778_2155754	-	Ex_c29452_38489374	90.1	3.7	0.4	20
		Yield (t/ha)	QYie.apw11-2A.1	2A	2.7	Ex_c32079_40793255	-	Ex_rep_c69799_68761171	59.7	3.6	-0.6	11
		Yield (t/ha)	QYie.apw11-2A.2	2A	2.7	JD_c18695_17091254	-	Ex_c4847_8646784	48	2.9	-0.5	11
		Yield (t/ha)	QYie.apw11-7A	7A	2.7	BE425120A_Ta_2_1	-	Ex_c24796_34049469	152.4	4.1	-0.6	15
	Rainfed, 2011 (apd11)	Grain weight/plant	QGra.apd11-1B	1B	2.9	Ra_rep_c74968_72704437	-	Ex_c14871_23001630	28.7	2.9	-0.3	8
		Heading date (days)	QHea.apd11-2B	2B	3.2	Ku_c12721_20478606	-	JG_c609_370792	51.4	4.7	-1.3	11
		Harvest Index	QHar.apd11-2A.1	2A	2.6	JD_rep_c63957_40798121	-	Ex_c6535_11336470	1.5	4.9	0.02	15
		Harvest Index	QHar.apd11-2A.2	2A	2.6	Ex_c6535_11336470	-	JD_rep_c49304_33527235	2.9	4.1	0.02	13
		Harvest Index	QHar.apd11-5A	5A	2.6	Ku_c15816_24541712	-	Ex_rep_c68441_67261679	65.5	3.2	0.02	4
		Grain number	QGnp.apd11-7B	7B	3	Ex_c8963_14948293	-	JD_c4813_5944683	44.8	3	9.5	8
		Grain number/spike	QGns.apd11-6B	6B	2.8	Ex_c15170_23366110	-	Ex_c41077_47991013	55.4	2.8	1.7	7
		Spike number	QSnp.apd11-6A	6A	2.6	Ex_rep_c66535_64812708	-	CAP11_c1114_653767	48.5	4.1	0.3	10
		Spike number	QSnp.apd11-7A	7A	2.6	Ex_c43009_49439922	-	Ex_c30239_39179460	1.1	3	-0.2	8
		Yield	QYie.apd11-1B	1B	2.8	Ra_rep_c74968_72704437	-	CAP12_rep_c4157_1894383	28.7	2.9	-0.3	6
